# Supplementary material for: Enhanced Production of Aromatic Amino Acids in Tobacco Plants Leads to Increased Phenylpropanoid Metabolites and Tolerance to Stresses
Source: Front Plant Sci. 2021 Jan 12;11:604349. doi: 10.3389/fpls.2020.604349 (PMC7835393; doi:10.3389/fpls.2020.604349)
Supplement: Supplementary Figure 1 — Schematic diagram of the aromatic amino acid (AAAs) biosynthesis pathway in plants. The main related metabolites from each of the AAAs are indicated in the blue framed box. Only regulatory enzymes are mentioned. DAHPS, 3-deoxy-d-arabino-2-heptulosonate 7-phosphate synthase; CM, chorismate mutase; ADT, arogenate dehydratase; AS, anthranilatesynthate; ADH, arogenate dehydrogenase. [file Data_Sheet_1.xls]

## Sheet: S1_GCMS-metabolite dataset
Supplemental Table S1: GCMS-metabolite dataset as detected in WT and transgenic plants
Peak area (*10^6) / gr DW	WT	EV	AroG 1	AroG 2	AroG 3	AroG 4	AroG 5	AroG 6
Amino acids
Tryptophan	1.99±0.49c	1.73±0.41c	26.56±4.24a	2.61±0.35c	5.13±1.74c	17.37±1.33b	9.82±1.2b	18.24±0.9 ab
Tyrosine	1.68±0.27cd	1.27±0.15d	10.38±2.18bc	2.94±0.65cd	3.16±0.59cd	25.7±3.01a	16.61±3.3 b	31.12±1.4 a
Phenylalanine	14.09±2.82c	14.53±3.23c	127.59±17.53bc	9.48±3.34c	20.17±6.32c	351.71±97.28ab	192.25±70 b	627.4±105 a
Valine	15.9±1.5ab	11.3±0.9abc	12.7±2.2abc	10.1±0.6c	10±0.7c	10.7±0.7bc	7.8±0.8c	16.3±1.1a
Alanine	19±3.6a	18±2.4a	10.8±2.6a	14.3±1.6a	15.1±1.8a	11.8±1.1a	10.2±0.7a	13.3±1a
Isoleucine	12.6±1.4a	8.5±0.6a	11.7±1.9a	8±0.8a	8.9±1.4a	7.9±0.7a	8.3±0.6a	12.6±0.4a
Proline	20.5±8.4ab	12.5±5.7ab	56.2±4.7a	7±4.2b	28.1±13.7ab	25.6±11.6ab	12.1±7.4ab	49.9±17.7ab
Serine	47.1±4.3a	39.9±2a	22±3.4b	45.5±3.7a	44.1±2.4a	18±1.7b	19.1±1.8b	21.2±1.3b
Threonine	7.3±0.89a	5.87±0.51a	6.69±1.13a	7.12±0.44a	6.5±0.72a	5.33±0.35a	4.92±0.38a	6.64±0.33a
Glycine	29.04±2.99ab	22.42±2.4ab	18.9±2.8b	26.2±4.3ab	26.2±1.3ab	33.6±4.5a	24.5±1.2ab	31.6±2.3ab
Aspartic_acid	2.5±1.8b	2.5±2.2b	2±0.2b	9.5±5.8ab	21.3±5.3a	1±0.2b	10.8±4.5ab	5±1.7b
Methionine	6.7±1ab	5.1±0.6ab	4.4±0.5abc	7.7±1.7a	4.8±0.8abc	3±0.2c	2.8±0.3c	3±0.2c
Cysteine	3.78±1.92cd	5.06±1.18bcd	9.73±1.52ab	1.43±0.52d	5.89±1.25bcd	11.47±0.57a	6.19±0.79bcd	8.06±1.07abc
Glutamic_acid	0.39±0.15ab	0.82±0.35ab	2.54±0.35ab	1.91±0.58ab	1.7±0.88ab	0.35±0.09b	2.43±0.73ab	4.01±1.66a
Aspargine	39.98±9.63ab	26.91±5.13b	39.93±10.51ab	65.55±8.98a	46.53±15.24ab	23.19±4.14b	12.74±2.65b	19.93±3.87b
Glutamine	38.32±12.02a	28.33±7.6a	27.86±8.54a	51.81±5.23a	34.02±9.49a	36.52±9.23a	20.72±6.57a	41.65±6.96a
Lysine	10.42±1.6ab	7.67±1.61b	7.26±1.35b	8.13±0.54b	7.38±0.78b	9.67±2.08ab	7.36±1.22b	14.94±0.98a
Threonate	2.34±1.11b	2.15±0.73b	1.71±0.6b	4.63±1.1b	2.57±0.43b	14.29±3.25a	5.95±2.96ab	13.22±2.07a
pyruglutamate	65.9±9.7a	56.7±8.9ab	16.8±5c	71.9±2.6a	55.3±3.4ab	44.4±10.1abc	29.6±6.3bc	60.1±6.4ab
N-Acetylglutamic_acid	0.06±0.03a	0.06±0.02a	0.05±0.01a	0.05±0.01a	0.05±0.01a	0.03±0.01a	0.04±0.01a	0.06±0.02a
AAA derived or precursor
Shikimate	0.06±0.003c	0.04±0.01c	0.38±0.06a	0.05±0.01c	0.08±0.01c	0.3±0.04a	0.15±0.04bc	0.25±0.04ab
Quinate	8.91±2.31c	9.59±1.12c	31.97±5.93b	4.99±0.99c	19.9±0.87bc	54.64±9.8a	19.69±2.91bc	30.66±2.09b
Phenylpyruvate	0.31±0.01d	0.16±0.02d	2.24±0.4ab	0.57±0.14cd	0.48±0.07cd	2.7±0.26a	1.44±0.34bc	2.6±0.16a
Coumarate (4-Hydroxycinnamic_acid)	0.01±0.001ab	0.01±0.002ab	0.02±0.003ab	0.01±0.001b	0.02±0.003a	0.02±0.004ab	0.01±0.002ab	0.02±0.003a
4-Chloro-benzoamide	15.38±5.76a	9.28±2.76ab	1.04±0.15b	8.48±1.17ab	6.96±3.77ab	0.69±0.14b	1.67±0.42b	2.67±0.65b
Phenylethanolamine	5.96±2.39a	4.17±1.72a	3.58±3.57a	10.33±3.49a	26.46±3.01a	0.04±0.02a	18.36±18.32a	0.05±0.03a
3-hydroxybenzoate	0.34±0.05ab	0.18±0.01b	0.3±0.05ab	0.16±0.02b	0.24±0.02b	0.35±0.05ab	0.32±0.06ab	0.5±0.07a
Phenylethylamine	8.15±1.38b	6.96±0.3b	35.64±14.49b	13.18±2.36b	26.46±3.01b	100.09±8.77a	77.35±6.87a	101.46±9.09a
Benzenepropanoic_acid	0.28±0.07a	0.18±0.06a	0.51±0.07a	0.19±0.05a	0.23±0.07a	3.47±2.03a	0.2±0.05a	0.25±0.02a
Phenyllactate	0.08±0.02c	0.05±0.03c	1.18±0.39c	0.02±0.01c	0.05±0.02c	6.18±0.37a	4.2±0.88b	7.22±0.47a
4-hydroxybenzoate	0.08±0.08b	0.01±0.001b	0.89±0.18a	0.004±0.002b	0.01±0.004b	1.1±0.19a	0.64±0.11ab	1.05±0.28a
Tyramine	14.06±1.48abc	11.09±1bc	8.71±1.63c	16.79±1.74abc	22.06±1.45a	12.86±2.8bc	15.33±2.07abc	18.3±1.71ab
Benzylglucopyranoside	0.13±0.02b	0.05±0.01b	0.17±0.04a	0.15±0.03b	0.12±0.02b	0.11±0.02ab	0.1±0.01b	0.14±0.03ab
4 hydroxy-phenylpyruvate	0.07±0.01a	0.07±0.03a	0.43±0.12a	0.12±0.03a	0.13±0.02a	0.3±0.05a	0.13±0.03a	0.18±0.08a
Benzoate	1.71±0.33a	0.77±0.21b	0.27±0.16b	0.38±0.1b	0.5±0.13b	0.58±0.23b	0.72±0.05b	0.79±0.1b
Salicylate	0.05±0.01a	0.06±0.03a	0.1±0.04a	0.03±0.01a	0.05±0.02a	0.04±0.02a	0.04±0.02a	0.12±0.08a
Nicotine	46.74±8.01ab	36.38±3.86abc	36.14±6.57abc	30.23±4.92bc	59.57±8.82a	26.97±5.77bc	26.19±3.73bc	16.95±1.87c
Nitrogenic compound
Guanidine	0.01±0.001a	1.86±1.83a	0.1±0.09a	0.03±0.02a	0.28±0.21a	0.04±0.01a	0.02±0.01a	0.01±0.01a
Urea	0.35±0.32a	0.07±0.03a	0.02±0.01a	0.12±0.08a	0.04±0.01a	0.02±0.01a	0.09±0.06a	0.24±0.15a
Nucleotides
Guanine	0.46±0.14b	0.42±0.11b	0.76±0.15ab	0.78±0.09ab	0.66±0.05b	0.78±0.14ab	0.59±0.09b	1.35±0.21a
TCA cycle
Citrate	0.4±0.14d	0.27±0.08d	12.31±1.3a	0.64±0.13d	3.38±2.6cd	9.25±0.87ab	2.84±0.87c	6.94±0.58bc
Malate	28.38±11.47a	16.37±10.2a	42.87±17.9a	16.47±5.33a	29.47±12.27a	41.23±19.45a	55.68±6.79a	64.77±7.78a
Oxalate	0.27±0.1a	0.28±0.1a	0.005±0.001a	0.23±0.07a	0.23±0.09a	0.16±0.1a	0.17±0.02a	0.18±0.05a
Organic acids
Glycerate	4.34±0.81b	5.42±0.16b	13.75±2.61a	2.58±0.43b	8.22±1.36ab	12.9±1.4a	5.16±0.49b	11.48±0.92a
Malonic_acid	0.2±0.04ab	0.1±0.01b	0.61±0.18a	0.4±0.06ab	0.55±0.2ab	0.62±0.11a	0.28±0.05ab	0.45±0.05ab
Piperdione	0.38±0.11abc	0.38±0.09abc	0.12±0.03c	0.57±0.08ab	0.21±0.06bc	0.23±0.04bc	0.42±0.1abc	0.75±0.11a
GABA	54.42±6.24ab	50.33±2.5ab	60.18±7.81a	38.73±2.23b	51.33±1.42ab	39.22±2.7b	35.91±4.31b	44.17±1.99ab
Glycerate	0.22±0.06c	0.14±0.09c	3.58±0.82bc	0.04±0.02c	0.22±0.03c	6.27±2.66bc	12.95±3.03ab	21.72±5.57a
Ornithine	0.19±0.14a	0.34±0.14a	0.51±0.08a	0.65±0.26a	0.19±0.11a	0.02±0a	0.09±0.03a	0.06±0.02a
Gluconic_acid	0.43±0.11a	0.36±0.07a	0.6±0.1a	0.31±0.05a	0.53±0.05a	0.34±0.06a	0.56±0.09a	0.39±0.11a
Keto-L-gluconic_acid	3.6±0.44bc	3.87±0.38bc	4.77±0.45ab	2.47±0.11c	4.08±0.16bc	2.46±0.32c	4.44±0.66bc	6.71±0.82a
2-amino-2-deoxy-gluconic_acid	0.07±0.02a	0.09±0.01b	0.25±0.06a	0.06±0a	0.16±0.04a	0.24±0.03a	0.15±0.03a	0.63±0.36a
Glycerol	0.02±0.01a	0.01±0a	0.04±0.01a	0.02±0a	0.04±0.01a	0.02±0.01a	0.04±0.01a	0.03±0.01a
Polyamine /nitrogenic compound
Putrescine	20.39±3.2a	17.19±0.93ab	11.69±3.89abc	8.65±1.41c	14.15±1.22abc	9±0.84bc	8.94±0.49bc	8.89±0.32bc
N-glycolyl_Neuraminate	0.03±0.001b	0.03±0.01b	3.39±0.99a	0.02±0b	0.05±0.01b	2.97±1.07a	0.39±0.09b	0.24±0.09b
Fatty acids
Hexadecanoate	0.47±0.09a	0.29±0.04ab	0.14±0.02b	0.24±0.01b	0.24±0.01b	0.2±0.06b	0.13±0.04b	0.3±0.03b
Sugar+sugar alcohols
Threitol	1.59±0.57a	0.68±0.25a	1.22±0.18a	1.15±0.08a	0.98±0.26a	0.84±0.22a	0.87±0.03a	1±0.09a
Erythronic_acid	0.07±0.02ab	0.03±0.01b	0.12±0.03a	0.06±0.01ab	0.06±0.02ab	0.06±0.01ab	0.03±0.01b	0.03±0.01b
Threose	0.34±0.02ab	0.31±0.02b	0.43±0.04a	0.25±0.02bcd	0.33±0.01ab	0.1±0.03cd	0.2±0.02cd	0.21±0.01cd
Mannopyranoside	0.39±0.15a	0.39±0.04a	0.68±0.11a	0.38±0.06a	0.58±0.07a	0.42±0.06a	0.65±0.08a	0.53±0.11a
Xylose	4.04±0.84b	3.54±0.2bc	6.74±0.53a	2.08±0.13cd	4.09±0.41b	1.7±0.09d	1.16±0.1d	1.41±0.15d
Arabitol	1.34±0.15ab	1.23±0.04b	1.48±0.14ab	1.04±0.11bc	1.72±0.13a	0.72±0.07c	0.77±0.08c	0.74±0.03c
Fucitol	0.67±0.1b	0.75±0.04b	1.79±0.26a	0.53±0.03b	0.67±0.13b	0.78±0.06b	0.44±0.06b	0.91±0.13b
Ribonate	0.65±0.1bc	0.68±0.05bc	1.03±0.08a	0.45±0.03c	0.75±0.04ab	0.66±0.07bc	0.58±0.08bc	0.76±0.07ab
Fructose	60.05±5.84bc	51.14±3.2bc	277.83±73.58a	43.1±2.79c	82.66±12.12bc	297.4±58.77a	151.4±41.43bc	228.4±42.48ab
Galactose	32.81±4.03bc	32.68±3.86bc	140.69±50.72ab	20.36±1.93c	45.99±5.55bc	196.75±45.08a	65.97±13.18bc	101.16±11.58bc
Glucose	2.86±0.49c	2.84±0.32c	5.32±0.64ab	1.9±0.18c	4±0.37bc	8.03±0.83a	3.95±0.5abc	5.51±0.4abc
β-D-Galactopyranoside,_methyl	1.46±0.15b	1.74±0.41b	10.74±1.61a	1.46±0.3b	3.51±0.37b	16.48±1.84a	4.17±0.63b	5.53±0.54b
Myo-inositol	3.42±0.51ab	3.06±0.15ab	3.8±0.39ab	1.7±0.22c	3.03±0.15ab	4.24±0.35a	2.72±0.25bc	3.49±0.26ab
Gentabiose	0.16±0.04d	0.27±0.07d	2.32±0.36bc	0.27±0.03d	0.66±0.07d	6.91±0.61a	1.62±0.46cd	3.43±0.35b
Melibiose	0.01±0.003c	0.01±0.002c	0.04±0.012a	0.01±0.001c	0.01±0.004bc	0.05±0.01a	0.01±0.003bc	0.02±0.004bc
Galactinol	0.1±0.02b	0.16±0.02ab	0.26±0.04ab	0.12±0.02b	0.29±0.02a	0.35±0.04a	0.19±0.03ab	0.26±0.03ab
Trehalose	0.02±0.009b	0.01±0.003b	0.06±0.011a	0.02±0.009b	0.02±0.004b	0.05±0.015ab	0.03±0.005ab	0.01±0.002b
cellobiose	0.01±0.005b	0.01±0.004b	0.08±0.038a	0.01±0.002b	0.02±0.004ab	0.02±0.009ab	0.01±0.003b	0.01±0.002b
Others
Propanoic_acid	7.96±1.59a	9.56±2.04a	6.09±0.75a	5.39±1.92a	7.14±1.16a	6.4±0.46a	5.22±0.72a	7.23±0.25a
Phosphorate	31.04±8.71ab	33.24±1.75ab	34.4±4.73ab	23.68±3.58b	39.9±4.5ab	46.32±2.64a	22.52±2.63b	26.44±2.16b
The data represent the mean ± SE of four to five biological replicates.
Peak area was normalized to the norleucine internal standard and calculated for 1 mg of dry weight (DW).
Significance was calculated according to the Tukey-Kramer HSD test (p < 0.05) and is identified by letters

## Sheet: S2_Primers list
Supplemental Table S2: List of primers used in the qRT-PCR analyses.
gene	primer name	sequence
NT-GH3	GH3 F	GCGTCAGTGACCGTGAAACTT
	GH3 R	CGCCGTTAGCAATCCGTTGG
Nt-iaa4.3	iaa F	AGAGAAAGACAAGGCTGAGGAC
	iaa R	TGCAACTGTATAGGCGTTGCTG
PP2A	pp2a F	TGAAGGACGAGTTTCCTGATGTGC
	pp2a R	CGCCAATGCCTGTCCTCTGCCA

## Sheet: S3_Tolerance to P. aegyptiaca 
Supplemental Table S3:
(A) The levels of aromatic amino acids in homozygous lines #2.1, #3.1, WT, EV and in P. aegyptiaca.
Amino acids (nmol g-1 DW)	WT	EV	AroG 2.1	AroG 3.1
Tobacco Leaves
Tryptophan	1800±184	1813±96	1863±76	1893±195
Tyrosine	14±11	17±14	60±17 *	56±7 *
Phenylalanine	1137±313	942±249	3122±723 *	2048±956 *
Tobacco Roots
Tryptophan		2088±644	4461±425 *	3246±258 *
Tyrosine		634±193	3957±638 *	2561±327 *
Phenylalanine		154±14	976±155 *	797±74 *
P. egyptiaca
Tryptophan		152±45*	290±40*	315±104*
Tyrosine		15223±347	12469±879*	11126±565*
Phenylalanine		130±43	215±43	117±25
(B) The levels of aromatic amino acid in the roots of WT and EV and in P. aegyptiaca.
Amino acids (nmol g-1 DW)	WT	EV
Tobacco Roots
Tryptophan	2047±331	1918±598
Tyrosine	581±187	690±172
Phenylalanine	166±53	181±33
P. egyptiaca
Tryptophan	140±33	126±22
Tyrosine	17142±1505	15687±1410
Phenylalanine	128±31	137±27
The data represent the mean ± SE of three to five biological replicates.
Asterisks represent statistical significance (p≤0.05) compared to the control (EV) was determined using the student t-test.
Peak area was normalized to the norleucine internal standard.

## Sheet: S4_Levels of phenylpropanoids 
Supplemental Table S4: Levels of phenylpropanoids detected by LC-MS/MS in Phelipanche aegyptiaca (P. aegyptiaca) and the roots of WT and transgenic plants.
								Peak area (*10^6)
								P. egyptiaca grow on				Tobacco roots
Name	Formula	Molecular Weight	RT [min]	MS1 (Chemspider)	Identification by standard	MS2 (MzCloud)	MS2 Fragments identification (%MzCloud)	WT	EV	AroG 2.1	AroG 3.1	WT	EV	AroG 2.1	AroG 3.1
Vanillin	C8 H8 O3	152.047	8.758	[M+H]+1: 153.05443	*			226±87a	225±84a	316±80a	293±46a	210±88a	207±50a	212±32a	233±29a
trans Ferulic acid	C10 H10 O4	194.058	9.195	[M+H]+1: 195.06537	*	*	88	103±12a	108±6a	113±9a	114±5a	115±25a	107±23a	100±12a	97±17a
Sinapinic acid_isomer a	C11 H12 O5	224.069	7.519	[M-H]-1: 223.06129				173±14a	216±51a	75±8b	48±7bc	79±13a	88±15a	58±6a	85±5a
Sinapinic acid_isomer b	C11 H12 O5	224.068	8.053	[M+H]+1: 225.07566				7.5±1a	5.3±0.7ab	3.4±0.2bc	2.5±0.4c	23.5±4.8a	24.1±2.9a	24.9±2.9a	39.1±7.6a
Sinapinic acid_isomer c	C11 H12 O5	224.069	8.437	[M+H]+1: 225.07596				0.34±0.06a	0.29±0.03a	0.25±0.02a	0.23±0.03a	1.82±0.45a	1.79±0.13a	1.86±0.21a	2.28±0.36a
Scopoletin	C10 H8 O4	192.042	9.365	[M+H]+1: 193.04950		*	94.6	13.4±3.9a	14.6±2a	8.2±1.2a	7.7±1.4a	342.3±70.9a	330.7±48.3a	237±23.9a	343.6±34.5a
Scopoletin	C10 H8 O4	192.042	8.459	[M-H]-1: 191.03473				48.7±6.8a	31.3±6.8a	46.3±4a	42±6.5a	203±28.1a	236.6±73.2a	141.5±31.7a	132±22.6a
Scopoletin	C10 H8 O4	192.042	7.45	[M+H]+1: 193.04970		*	97	98±28a	106±21a	115±16a	86±8a	3178±314a	4487±917a	2468±267a	5672±943a
Ferulic acid_isomer a	C10 H10 O4	194.058	8.252	[M-H]-1: 193.05038		*	90.8	36±10a	38±10a	20±4a	15±2a	18±4a	23±3a	15±1a	17±1a
Ferulic acid_isomer b	C10 H10 O4	194.058	9.869	[M+H]+1: 195.06522		*	81.2	496±114a	381±100a	679±210a	990±191a	355±84a	475±109a	319±33a	398±60a
Ferulic acid_isomer c	C10 H10 O4	194.058	10.265	[M+H]+1: 195.06526		*	87.3	533±59a	353±39a	431±78a	574±67a	216±67a	280±71a	192±40a	182±34a
Ferulic acid_isomer d	C10 H10 O4	194.058	7.231	[M-H]-1: 193.05038		*	91.5	264±32a	260±80a	171±39a	112±20a	98±11a	156±36a	100±31a	58±7a
Ferulic acid_isomer e	C10 H10 O4	194.058	7.959	[M-H]-1: 193.05009		*	90.4	8±1a	5±1a	6±1a	5±1a	33±3b	57±9b	69±6ab	107±13a
D-(-)-Quinic acid	C7 H12 O6	192.063	7.43	[M-H]-1: 191.05553		*	71.2	124±34a	134±35a	196±24a	102±7a	1616±264b	2807±355b	3391±327ab	4891±523a
Coumarin_isomer a	C9 H6 O2	146.037	9.118	[M+H]+1: 147.04398		*	81.2	295±59a	317±44a	340±39a	400±52a	211±29a	233±69a	195±25a	192±31a
Coumarin_isomer b	C9 H6 O2	146.037	9.819	[M+H]+1: 147.04396		*	80.1	147±39b	205±73ab	306±60ab	473±96a	57±9b	188±63a	201±78a	138±36a
Coumarin_isomerc	C9 H6 O2	146.037	9.347	[M+H]+1: 147.04395		*	81.1	302±100a	552±131a	514±63a	529±58a	13±3a	19±6a	21±5a	27±7a
Coumarin_isomer d	C9 H6 O2	146.037	8.203	[M+H]+1: 147.04427		*	81.2	128±56a	127±72a	90±17a	75±17a	43±10a	51±19a	46±5a	50±14a
Cinnamic acid	C9 H8 O2	148.052	11.539	[M+H]+1: 149.05989	*			1±0a	1±0a	1±0a	1±0a	48±3a	42±4a	53±8a	65±7a
Chlorogenic acid	C16 H18 O9	354.096	7.431	[M-H]-1: 353.08783	*			414±124a	421±117a	529±78a	399±126a	6875±1136b	10526±1028b	13770±1260ab	19531±2163a
Caffeic acid	C9 H8 O4	180.042	7.887	[M-H]-1: 179.03444	*	*	85.1	12±2a	9±2a	12±2a	11±1a	13±0.4b	23±3b	41±8ab	43±4a
Caffeic acid_isomer a	C9 H8 O4	180.042	9.63	[M+H]+1: 181.04944		*	84.3	2539±843b	1395±735b	3854±909ab	5696±1172a	266±44a	564±136a	479±187a	793±273a
Caffeic acid_isomer b	C9 H8 O4	180.042	8.838	[M+H]+1: 181.04950		*	86.1	6732±468a	10435±1282a	9477±1227a	8767±1015a	318±57a	268±44a	721±342a	487±173a
Caffeic acid_isomer c	C9 H8 O4	180.042	9.413	[M+H]+1: 181.04944		*	85.7	5074±1338b	3530±1719b	9586±1518ab	12308±1861a	2895±278a	4858±1062a	4722±1233a	4838±745a
Caffeic acid_isomer d	C9 H8 O4	180.042	8.723	[M+H]+1: 181.04948		*	86.3	12561±822a	12751±606a	13322±332a	12872±504a	10108±1122a	10835±1169a	10185±564a	10203±967a
Caffeic acid_isomer e	C9 H8 O4	180.042	7.426	[M+H]+1: 181.04961		*	85	98±14a	138±35a	118±34a	108±44a	1602±405a	2824±366a	3903±316a	4876±483a
4-Coumaric acid	C9 H8 O3	164.047	9.127	[M+H]+1: 165.05476	*	*	84.9	326±62a	355±49a	375±42a	443±58a	229±30a	257±77a	214±27a	209±33a
4-Coumaric acid_isomer a	C9 H8 O3	164.047	9.35	[M+H]+1: 165.05457		*	84.9	335±108a	604±143a	525±78a	514±90a	14±3a	21±7a	24±6a	31±9a
4-Coumaric acid_isomer b	C9 H8 O3	164.047	9.824	[M+H]+1: 165.05479		*	80.1	162±44b	193±82b	296±71ab	522±105a	62±10a	206±68a	220±85a	151±39a
4-Coumaric acid_isomer c	C9 H8 O3	164.047	10.215	[M+H]+1: 165.05476		*	88.6	73±22a	139±47a	226±37a	246±61a	12±6a	43±21a	21±8a	42±10a
4-hydroxycinnamaldehyde	C9 H8 O2	148.052	9.807	[M+H]+1: 149.05983				11.3±2.8b	9.9±3.5b	13.9±2.1ab	28.6±3.8a	8.6±1a	15.2±5.2a	15.1±5.5a	13.1±1.8a
								The data represent the mean ± SE of four to five biological replicates.
								Significance was calculated according to the Tukey-Kramer HSD test (p < 0.05) and is identified by letters
